# Supplementary material for: Hydrological model-based streamflow reconstruction for Indian sub-continental river basins, 1951–2021
Source: Sci Data. 2023 Oct 18;10:717. doi: 10.1038/s41597-023-02618-w (PMC10584895; doi:10.1038/s41597-023-02618-w)
Supplement: Supplementary file 1 — Supplementary Table S4 [file 41597_2023_2618_MOESM1_ESM.xlsx]

## Sheet: Sheet1
			Calibration			Validation
Station	Lon	Lat	Period	R2	NSE	Period	R2	NSE
Handia	76.994	22.49	1981-1995	0.79	0.79	1996-2010	0.77	0.76				Model’s performance metrics (R2 and NSE) for the daily streamflow at selected streamflow gauge stations across India.
Sandia	78.348	22.916	1980-1995	0.84	0.84	1996-2010	0.75	0.75
Hosangabad	77.69	22.756	1981-1995	0.81	0.81	1996-2010	0.79	0.78
Mandleshwar	75.661	22.172	1980-1995	0.72	0.72	1996-2010	0.64	0.63
Garudeshwar	73.658	21.883	1973-1987	0.68	0.68	1996-2005	0.68	0.65
Rajghat	75.093	22.09	1981-1995	0.63	0.64	1996-2005	0.66	0.66
Barmanat	79.068	23.071	1981-1995	0.84	0.84	1996-2010	0.78	0.78
Dindori	81.078	22.913	1988-2000	0.27	0.27	2001-2012	0.17	0.15
Chakaliya	74.32	23.054	1991-2000	0.45	0.41	2001-2010	0.47	0.42
Rangeli	74.224	23.873	1991-2000	0.46	0.35	2001-2010	0.66	0.35
Paderdibadi	74.128	23.777	1980-1990	0.55	0.36	2001-2010	0.48	0.46
Sarangkheda	74.53	21.427	1978-1990	0.77	0.76	1991-2013	0.72	0.71
Dedtalai	76.82	21.547	1977-1987	0.58	0.55	1993-2005	0.66	0.53
Yerli	76.387	21.103	1975-1990	0.71	0.71	1991-2000	0.62	0.48
Gopalkheda	77.054	20.865	1985-1994	0.62	0.45	2001-2013	0.61	0.51
Savkheda	75.299	21.134	1978-1990	0.77	0.77	1991-2000	0.76	0.76
Gidhade	74.809	21.294	1981-1995	0.74	0.72	1996-2012	0.77	0.62
Kantamal	83.717	20.633	1981-1995	0.78	0.72	1996-2012	0.77	0.74
Kotni	81.237	21.225	1981-1990	0.72	0.68	1991-2000	0.78	0.68
Kurubhata	83.145	22.05	1980-1995	0.54	0.36	1996-2005	0.61	0.24
Pandigaon	83.084	20.084	1990-1993	0.81	0.54	1994-1997	0.85	0.81
Simga	81.671	21.63	1981-1990	0.69	0.67	1991-2000	0.72	0.67
Tikarapara	84.795	20.611	1971-1985	0.71	0.62	1986-2000	0.73	0.58
Basantpur	82.882	21.849	1976-1995	0.71	0.67	1996-2010	0.73	0.61
Balharsha	79.339	19.843	1981-1995	0.72	0.71	2001-2014	0.62	0.61
Dhalegaon	76.357	19.176	1980-1986	0.41	0.36	1987-1992	0.25	0.2
Ghugus	79.158	20.072	1986-1995	0.62	0.62	1996-2005	0.5	0.49
Konta	81.4	17.844	1987-1996	0.61	0.5	1997-2005	0.52	0.37
Mancherial	79.417	18.851	1971-1985	0.8	0.77	1986-2000	0.75	0.72
Mirdapalli	80.864	19.107	1975-1984	0.61	0.58	2001-2005	0.43	0.31
Pauni	79.625	20.842	1976-1990	0.77	0.75	1991-2005	0.82	0.64
Perur	80.395	18.581	1980-1995	0.78	0.69	1996-2010	0.94	0.87
Polavaram	81.689	17.251	1980-1995	0.74	0.67	1996-2005	0.73	0.63
Purna	77.006	19.148	1980-1995	0.6	0.53	1993-2011	0.44	0.38
Somanpally	79.804	18.619	1965-1980	0.74	0.7	1981-1995	0.71	0.41
Tekra	79.865	19.066	1980-1995	0.78	0.76	1996-2014	0.73	0.68
Jenapur	86.077	20.886	1980-1990	0.62	0.26	1991-2010	0.59	0.24
Champua	85.673	22.066	1990-2000	0.46	0.44	2003-2012	0.58	0.32
Gomlai	84.969	21.81	1980-1995	0.68	0.64	1996-2010	0.71	0.68
Tilga	84.415	22.656	1980-1995	0.51	0.5	1996-2010	0.56	0.54
Anandpur	86.117	21.225	1980-1995	0.6	0.6	1998-2012	0.68	0.6
Adityapur	85.885	22.645	1980-1995	0.6	0.51	1996-2012	0.63	0.62
Govindpur	86.918	21.548	1992-2003	0.62	0.53	2003-2013	0.72	0.63
Ghatsila	86.468	22.581	1981-1995	0.64	0.62	2001-2012	0.79	0.79
Alladupalli	78.614	14.826	1986-1995	0.44	0.36	1996-2005	0.68	0.44
Chennur	78.8	14.571	1990-2000	0.64	0.33	2002-2008	0.65	0.12
Musiri	78.4	11.105	1975-1990	0.28	0.27	1991-2005	0.25	0.22
T.Narasipur	76.711	12.135	1991-2000	0.54	0.38	2001-2010	0.34	0.23
T.K.Halli	77.126	12.481	1981-1990	0.25	0.13	1991-2000	0.34	0.18
Urachikottai	77.726	11.537	1981-1990	0.18	0.12	1991-2000	0.22	0.16
Kollegal	77.1	12.189	1981-1990	0.62	0.53	1995-2004	0.52	0.47
Vautha	72.536	22.65	1999-2003	0.75	0.6	2007-2012	0.47	0.44
Kamalpur	71.836	23.865	1989-1993	0.44	0.42	1994-2000	0.78	0.77
Gandhav	71.683	24.989	1979-1983	0.26	0.21	1985-1990	0.25	0.24
Bantwal	75.043	12.88	1980-1995	0.81	0.77	1996-2010	0.69	0.66
Kumbidi	76.048	10.848	1980-1990	0.78	0.56	1991-2000	0.7	0.61
Santeguli	74.589	14.434	1989-2000	0.82	0.68	2006-2015	0.72	0.71
Kuniyil	76.023	11.239	1981-1990	0.7	0.55	1991-2000	0.81	0.69
Erinjipuzha	75.157	12.496	1986-1995	0.77	0.68	1996-2013	0.71	0.56
Avershe	74.88	13.521	2003-2008	0.66	0.6	2009-2013	0.82	0.68
Kuttyadi	75.758	11.651	2000-2004	0.52	0.13	2006-2012	0.51	0.33
Avarankuppam	78.539	12.684	1984-1990	0.22	0.11	2001-2012	0.53	0.31
Chengalpattu	79.947	12.5	1984-1990	0.92	0.54	1992-2003	0.58	0.08
Gummanur	78.139	12.555	1981-1995	0.23	0.21	2001-2010	0.36	0.35
Vazhavachanur	78.978	12.066	1984-1993	0.63	0.62	2001-2012	0.48	0.35
Villupuram	79.459	11.871	1980-1995	0.6	0.55	1996-2005	0.56	0.52
Purusottampur	84.883	19.514	1990-2000	0.58	0.47	2001-2012	0.61	0.4
Gunupur	83.813	19.122	1991-2005	0.46	0.4	2006-2012	0.4	0.36
Honnali	75.634	14.318	1980-1995	0.82	0.82	1996-2010	0.76	0.76
K.Agraharam	77.612	16.343	1981-1990	0.6	0.43	1991-2000	0.51	0.43
Karad	74.212	17.284	1981-1995	0.71	0.49	1996-2010	0.63	0.62
Kurundwad	74.654	16.576	1981-1995	0.78	0.5	1996-2010	0.75	0.61
Narasingpur	75.169	17.915	1980-1990	0.67	0.48	1991-2000	0.51	0.51
Phulgaon	74.163	18.615	1992-1997	0.56	0.49	1998-2003	0.49	0.36
T.Ramapuram	77.041	15.365	1981-1990	0.18	0.1	1996-2010	0.13	0.1
Takli	75.648	17.541	1975-1990	0.48	0.39	1991-2000	0.41	0.4
Harlahalli	75.674	14.831	1981-1995	0.69	0.67	1996-2010	0.74	0.73
Neeleshwaram	76.374	10.182	1986-2000	0.71	0.62	2006-2014	0.58	0.54
Murappanadu	77.884	8.634	1991-2000	0.22	0.19	2001-2009	0.31	0.29
Theni	77.618	10.04	1991-2000	0.31	0.29	2001-2010	0.23	0.18
