# Supplementary material for: Hydrological model-based streamflow reconstruction for Indian sub-continental river basins, 1951–2021
Source: Sci Data. 2023 Oct 18;10:717. doi: 10.1038/s41597-023-02618-w (PMC10584895; doi:10.1038/s41597-023-02618-w)
Supplement: Supplementary file 3 — Supplementary Table S3 [file 41597_2023_2618_MOESM3_ESM.xlsx]

## Sheet: Sheet1
			Calibration			Validation
Station	Lon	Lat	Period	R2	NSE	Period	R2	NSE			Coefficient of determination (R2) and Nash Sutcliffe Efficiency (NSE) values at selected streamflow gauge stations across India during calibration and validation against monthly streamflow
Handia	76.994	22.49	1981-1995	0.95	0.94	1996-2010	0.94	0.94
Sandia	78.348	22.916	1980-1995	0.94	0.93	1996-2010	0.9	0.9
Hosangabad	77.69	22.756	1981-1995	0.94	0.94	1996-2010	0.93	0.91
Mandleshwar	75.661	22.172	1980-1995	0.94	0.91	1996-2010	0.9	0.9
Garudeshwar	73.658	21.883	1973-1987	0.94	0.91	1996-2005	0.95	0.93
Rajghat	75.093	22.09	1981-1995	0.94	0.92	1996-2005	0.95	0.94
Barmanat	79.068	23.071	1981-1995	0.94	0.93	1996-2010	0.9	0.89
Dindori	81.078	22.913	1988-2000	0.76	0.7	2001-2012	0.65	0.6
Chakaliya	74.32	23.054	1992-2004	0.92	0.67	2007-2014	0.83	0.82
Rangeli	74.224	23.873	1981-2000	0.81	0.62	2005-2014	0.89	0.6
Paderdibadi	74.128	23.777	1981-1995	0.87	0.65	1996-2010	0.95	0.91
Sarangkheda	74.53	21.427	1978-1990	0.92	0.91	1991-2013	0.83	0.81
Dedtalai	76.82	21.547	1977-1990	0.82	0.82	1991-2012	0.83	0.75
Yerli	76.387	21.103	1975-1990	0.85	0.85	1991-2000	0.82	0.74
Gopalkheda	77.054	20.865	1978-1990	0.77	0.57	1991-2000	0.68	0.61
Savkheda	75.299	21.134	1978-1990	0.92	0.92	1991-2000	0.92	0.91
Gidhade	74.809	21.294	1981-1995	0.8	0.8	1996-2012	0.76	0.71
Kantamal	83.717	20.633	1981-1995	0.91	0.9	1996-2012	0.9	0.9
Kotni	81.237	21.225	1981-1990	0.88	0.72	1991-2000	0.87	0.66
Kurubhata	83.145	22.05	1980-1995	0.83	0.76	1996-2010	0.83	0.64
Pandigaon	83.084	20.084	1990-1993	0.91	0.84	1994-1997	0.97	0.95
Simga	81.671	21.63	1981-1990	0.88	0.83	1991-2000	0.89	0.78
Tikarapara	84.795	20.611	1981-2000	0.92	0.82	2002-2010	0.91	0.6
Basantpur	82.882	21.849	1976-1995	0.86	0.8	1996-2010	0.88	0.75
Balharsha	79.339	19.843	1981-1995	0.88	0.84	1996-2010	0.79	0.77
Dhalegaon	76.357	19.176	1980-1986	0.69	0.64	1987-1992	0.6	0.44
Ghugus	79.158	20.072	1986-1995	0.8	0.8	1996-2005	0.65	0.62
Konta	81.4	17.844	1987-2000	0.77	0.43	2001-2012	0.82	0.74
Mancherial	79.417	18.851	1981-1990	0.94	0.91	1991-2000	0.76	0.5
Mirdapalli	80.864	19.107	1981-1990	0.77	0.49	2001-2005	0.65	0.24
Pauni	79.625	20.842	1980-1995	0.93	0.88	1996-2005	0.9	0.6
Perur	80.395	18.581	1980-1995	0.94	0.91	1996-2010	0.94	0.87
Polavaram	81.689	17.251	1980-1995	0.95	0.93	1996-2010	0.95	0.88
Purna	77.006	19.148	1980-1995	0.8	0.7	1996-2010	0.67	0.57
Somanpally	79.804	18.619	1980-1989	0.92	0.82	1990-1999	0.76	0.21
Tekra	79.865	19.066	1980-1995	0.93	0.92	1996-2010	0.9	0.86
Jenapur	86.077	20.886	1980-1995	0.91	0.82	1996-2010	0.87	0.78
Champua	85.673	22.066	1990-2000	0.75	0.74	2001-2010	0.85	0.84
Gomlai	84.969	21.81	1980-1995	0.83	0.8	1996-2010	0.86	0.84
Tilga	84.415	22.656	1980-1995	0.78	0.73	1996-2010	0.81	0.67
Anandpur	86.117	21.225	1980-1995	0.83	0.82	1996-2010	0.83	0.8
Adityapur	85.885	22.645	1980-1995	0.85	0.73	1996-2010	0.89	0.85
Govindpur	86.918	21.548	1993-2002	0.77	0.74	2003-2012	0.84	0.84
Ghatsila	86.468	22.581	1981-2000	0.85	0.82	2001-2012	0.95	0.92
Muri	85.875	23.365	1990-2002	0.6	0.47	2003-2012	0.65	0.54
Alladupalli	78.614	14.826	1986-1995	0.7	0.39	1996-2005	0.6	0.5
Chennur	78.8	14.571	1990-2000	0.77	0.74	2002-2008	0.68	0.49
Musiri	78.4	11.105	1980-1995	0.47	0.45	1996-2010	0.47	0.46
T.Narasipur	76.711	12.135	1991-2000	0.69	0.41	2001-2010	0.48	0.24
T.K.Halli	77.126	12.481	1981-1990	0.61	0.33	1991-2000	0.72	0.38
Urachikottai	77.726	11.537	1981-1990	0.46	0.42	1991-2000	0.47	0.42
Kollegal	77.1	12.189	1981-1990	0.8	0.62	1995-2004	0.74	0.62
Vautha	72.536	22.65	1999-2003	0.89	0.56	2007-2012	0.74	0.7
Kamalpur	71.836	23.865	1989-1993	0.76	0.61	1994-2000	0.93	0.85
Gandhav	71.683	24.989	1979-1983	0.28	0.12	1985-1990	0.3	0.18
Bantwal	75.043	12.88	1980-1995	0.89	0.79	1996-2010	0.77	0.69
Kumbidi	76.048	10.848	1980-1990	0.79	0.74	1991-2000	0.68	0.67
Santeguli	74.589	14.434	1989-2000	0.94	0.73	2006-2015	0.9	0.89
Kuniyil	76.023	11.239	1981-1990	0.77	0.3	1991-2000	0.88	0.47
Erinjipuzha	75.157	12.496	1986-1995	0.85	0.83	1996-2013	0.78	0.74
Avershe	74.88	13.521	2003-2008	0.75	0.74	2009-2013	0.86	0.75
Kuttyadi	75.758	11.651	2000-2004	0.63	0.5	2006-2012	0.76	0.5
Avarankuppam	78.539	12.684	1986-1995	0.75	0.65	2001-2012	0.76	0.66
Chengalpattu	79.947	12.5	1984-1990	0.98	0.73	1992-2001	0.74	0.72
Gummanur	78.139	12.555	1981-1995	0.66	0.61	1996-2010	0.81	0.72
Vazhavachanur	78.978	12.066	1984-1993	0.89	0.88	2001-2012	0.73	0.72
Villupuram	79.459	11.871	1980-1995	0.68	0.67	1996-2005	0.68	0.65
Purusottampur	84.883	19.514	1990-2000	0.75	0.75	2001-2012	0.85	0.81
Gunupur	83.813	19.122	1991-2005	0.77	0.73	2006-2012	0.75	0.73
Honnali	75.634	14.318	1980-1995	0.87	0.87	1996-2010	0.87	0.84
K.Agraharam	77.612	16.343	1981-1990	0.83	0.52	1991-2000	0.81	0.58
Karad	74.212	17.284	1981-1995	0.84	0.53	1996-2010	0.67	0.63
Kurundwad	74.654	16.576	1981-1995	0.93	0.5	1996-2010	0.88	0.63
Narasingpur	75.169	17.915	1980-1990	0.85	0.63	1991-2000	0.67	0.61
Phulgaon	74.163	18.615	1992-1997	0.68	0.58	1998-2003	0.82	0.55
T.Ramapuram	77.041	15.365	1981-1990	0.46	0.24	1996-2010	0.35	0.3
Takli	75.648	17.541	1981-1990	0.77	0.57	1991-2000	0.63	0.56
Harlahalli	75.674	14.831	1981-1995	0.82	0.82	1996-2010	0.85	0.84
Neeleshwaram	76.374	10.182	1991-2000	0.85	0.84	2006-2014	0.8	0.78
Murappanadu	77.884	8.634	1991-2000	0.69	0.64	2001-2009	0.6	0.56
Theni	77.618	10.04	1991-2000	0.54	0.56	2001-2010	0.33	0.27
Bahadurpur	89.68	25.228	1972-1975	0.9	0.85	1969-1971	0.84	0.7
Farakka	87.936	24.803	1951-1960	0.92	0.92	1965-1973	0.9	0.9
Mukesar	75.733	32.425	1968-1971	0.67	0.42	1976-1979	0.72	0.48
Kotri	68.317	25.37	1973-1976	0.5	0.46	1977-1978	0.59	0.48
